# Supplementary material for: Czech Women’s Point of Views on Immediate Breast Reconstruction after Mastectomy due to BRCA Gene Mutation or Breast Cancer
Source: Healthcare (Basel). 2023 Jun 15;11(12):1755. doi: 10.3390/healthcare11121755 (PMC10298323; doi:10.3390/healthcare11121755)
Supplement: Supplementary file 1 [file healthcare-11-01755-s001.zip]

Archive with 1 entries (1 files):
- healthcare-2386138-supplementary.pdf
